# Supplementary material for: Comparison of Tumor Microenvironments Between Primary Tumors and Brain Metastases in Patients With NSCLC
Source: JTO Clin Res Rep. 2021 Sep 20;2(10):100230. doi: 10.1016/j.jtocrr.2021.100230 (PMC8501504; doi:10.1016/j.jtocrr.2021.100230)
Supplement: Supplemental table 1 [file mmc2.xlsx]

## Sheet: Sheet1
	Table S1: List of antibodies with staining conditions
Biomarker	Antibidy	Clone	Catalogue Number	Source	Antigen activaion	Dilution
CD3	Anti-CD3	SP7	ab16669	abcam	TRS9 (Dako) / 95 ℃, 15 min.	1 / 200
CD4	Anti-CD4	NCL-L-CD4-368	6049325	Novocastra	TRS9 (Dako) / 95 ℃, 15 min.	1 / 200
CD8	Anti-CD8	NCL-L-CD8-4B11	6044168	Novocastra	TRS9 (Dako) / 95 ℃, 15 min.	1 / 160
FOXP3	Anti-FOXP3	D608R	#12653	CST	TRS9 (Dako) / 95 ℃, 15 min.	1 / 400
CD204	Anti-CD204	KT022	TG100818	Trans genic	ARpH6 (PerkinElmer) / 95 ℃, 15 min.	1 / 200
PD-L1	Anti-PD-L1	E1L3N	#13684	CST	TRS9 (Dako) / 95 ℃, 15 min.	1 / 200
CK	Anti-CK	AE1/AE3	IS053	Dako	TRS9 (Dako) / 95 ℃, 15 min.	1 / 100
